# Supplementary material for: Predictors of Vaccine Uptake among Migrants in the United States: A Rapid Systematic Review
Source: Epidemiologia (Basel). 2022 Oct 20;3(4):465–81. doi: 10.3390/epidemiologia3040035 (PMC9777676; doi:10.3390/epidemiologia3040035)
Supplement: Supplementary file 1 [file epidemiologia-03-00035-s001.zip]

Archive with 1 entries (1 files):
- epidemiologia-1920919-supplementary.pdf
